# Supplementary material for: Efficient generation of stable, heritable gene edits in wheat using CRISPR/Cas9
Source: BMC Plant Biol. 2018 Oct 3;18:215. doi: 10.1186/s12870-018-1433-z (PMC6171145; doi:10.1186/s12870-018-1433-z)
Supplement: Supplementary file 2 — Table S1. Sequences of primers used. (XLSX 10 kb) [file 12870_2018_1433_MOESM2_ESM.xlsx]

## Sheet: Table S1
	Additional File 2: Table S1. Sequences of primers used.
	Purpose	Primer	Sequence (5'-3')
	TaPDS genomic sequence	TaPDS-F	AAGCAAGTAAGATCTTTTGC
		TaPDS-2R	AACGGCTGTATTCTCCTGG
	A genome specific PCR	TaPDS-F	AAGCAAGTAAGATCTTTTGC
		TaPDS-A-R	CATAAGGAGCACAATTTTAGAATT
	B genome specific PCR	TaPDS-F	AAGCAAGTAAGATCTTTTGC
		TaPDS-B-R	GATAACAGTGAATATGAGCTAC
	D genome specific PCR	TaPDS-F	AAGCAAGTAAGATCTTTTGC
		TaPDS-D-R	ACGAGCACAATTTTAGAGAT
	Taqman Primers and probes	GamyB1F	GATCCGAATAGCTGGCTCAAGTAT
		GammyB2R	GGAGACTGCAGGTAGGGATCAAC
		GamyB1P	[Joe]CGTGGCTCCTGCGATGCAGC[TAMRA]
		Npt2B2F	CTCCTGCCGAGAAAGTATCCA
		Npt2B4R	GCCGGATCAAGCGTATGC
		Npt2B2P	[FAM]TGGCTGATGCAATGCGGCG[TAMRA]
	Barley specific PCR	HvPDS-F	GGACAACTTCATACGCAG
		TaPDS-D-R	ACGAGCACAATTTTAGAGAT
