# Supplementary material for: Efficient generation of stable, heritable gene edits in wheat using CRISPR/Cas9
Source: BMC Plant Biol. 2018 Oct 3;18:215. doi: 10.1186/s12870-018-1433-z (PMC6171145; doi:10.1186/s12870-018-1433-z)
Supplement: Supplementary file 4 — Table S3. Segregation of Cas9 and edits within the T1 and T2 plants. (XLSX 19 kb) [file 12870_2018_1433_MOESM4_ESM.xlsx]

## Sheet: T1 Segregation
	Plant	Copy number	Cas9 presence	Edit status
	GE1.2-1	4+	+	Het
	GE1.2-2	4+	+	WT
	GE1.2-3	4+	+	Het
	GE1.2-4	4+	+	WT
	GE1.2-5	4+	+	WT
	GE1.2-6	4+	+	Hom
	GE1.2-7	4+	+	Hom
	GE1.2-8	4+	+	Het
	GE1.2-9	4+	+	Hom
	GE1.2-10	4+	+	Hom
	GE1.2-11	4+	+	Hom
	GE1.2-12	4+	+	Het
	GE1.2-13	4+	+	Het
	GE1.2-14	4+	+	Het
	GE1.2-15	4+	+	Het
	GE1.2-16	4+	+	Hom
	GE1.2-17	4+	+	Hom
	GE1.2-18	4+	+	Hom
	GE1.2-19	4+	+	Het
	GE1.31-1	4+	+	Hom
	GE1.31-3	4+	+	Hom
	GE1.31-4	4+	+	Het
	GE1.31-5	4+	+	Hom
	GE1.31-6	4+	+	Het
	GE1.31-7	4+	+	Het
	GE1.31-8	4+	+	Het
	GE1.31-10	4+	+	WT
	GE1.31-11	4+	+	Het
	GE1.31-12	4+	+	Hom
	GE1.31-13	4+	+	Het
	GE1.31-14	4+	+	Het
	GE1.31-15	4+	+	Het
	GE1.31-16	4+	+	Het
	GE1.31-17	4+	+	WT
	GE1.31-18	4+	+	WT
	GE1.31-20	4+	+	Het
	GE1.31-21	4+	+	WT
	GE1.31-22	4+	+	Het
	GE1.31-23	4+	+	WT
	GE1.31-24	4+	+	WT
	GE1.31-25	4+	+	Hom
	GE1.31-26	4+	+	Het
	GE1.31-27	4+	+	Hom
	GE1.31-28	4+	+	WT
	GE1.31-29	4+	+	Het
	GE1.31-30	4+	+	WT
	GE1.31-31	4+	+	Het
	GE7.5.1	0	+	Hom
	GE7.5.2	4+	+	Het
	GE7.5.3	1	+	WT
	GE7.5.4	4	+	WT
	GE7.5.5	4+	+	Het
	GE7.5.6	4+	+	WT
	GE7.5.7	4+	+	Het
	GE7.5.8	4	+	Het
	GE7.5.9	4+	+	Het
	GE7.5.11	4+	+	Hom
	GE7.5.12	?	+	Hom
	GE7.5.13	3	+	WT
	GE7.5.14	2	+	WT
	GE7.5.15	1	+	WT
	GE7.5.16	0	+	WT
	GE7.5.17	4+	+	Het
	GE7.5.18	3	+	Hom
	GE7.5.19	1	+	Het
	GE7.5.20	1	+	Het
	GE7.5.21	3	+	Hom
	GE7.5.22	4	+	Het
	GE7.5.23	3	+	Het
	GE7.5.24	2	+	Het
	GE7.5.25	2	+	Het
	GE7.5.26	2	+	WT
	GE7.5.27	4+	+	WT
	GE7.5.28	2	+	Hom
	GE7.5.29	1	+	Het
	GE7.5.30	1	+	Het
	GE8.30.1	1	+	Het
	GE8.30.2	2	+	Het
	GE8.30.3	0	+	Het
	GE8.30.4	2	+	Het
	GE8.30.5	1	+	Hom
	GE8.30.6	1	+	Het
	GE8.30.7	3 or 4	+	Het
	GE8.30.8	1	+	Het
	GE8.30.9	0	+	Het
	GE8.30.10	2	+	Hom
	GE8.30.11	1	+	WT
	GE8.30.13	2	+	Het
	GE8.30.14	2	+	Het
	GE8.30.15	2	+	Het
	GE8.30.16	2	+	Het
	GE8.30.17	2	+	Hom
	GE8.30.18	2	+	WT
	GE8.30.19	1	+	WT
	GE8.30.21	1	+	Het
	GE8.30.23	3 or 4	+	Het
	GE8.30.24	3	+	Hom
	GE8.30.25	2	+	Het
	GE8.30.26	2	+	Het
	GE8.30.27	2	+	Hom
	GE8.30.28	2	+	Hom
	GE8.30.29	1	+	Het
	GE8.30.30	2	+	Het
	GE8.30.31	4+	+	Hom
	GE8.30.32	1	+	Het
	GE8.30.34	1	+	Hom
	GE8.30.35	0	+	Hom
	GE8.30.36	2	+	Het
	GE8.30.37	3	+	Hom
	GE8.30.38	4+	+	Het
	GE8.30.39	1	+	Het
	GE8.30.40	4+	+	Het
	GE8.30.42	4	+	Het
	GE8.30.43	1	+	Het
	GE8.30.44	2	+	Hom
	GE8.30.45	2	+	Het
	GE8.30.46	2	+	Het
	GE8.30.47	4	+	WT
	GE8.30.48	1	+	WT
	GE13.50.1	4+	+	Biallelic
	GE13.50.2	4+	+	Hom Allele 1
	GE13.50.3	4+	+	Biallelic
	GE13.50.4	4+	+	Biallelic
	GE13.50.5	3	+	Biallelic
	GE13.50.6	1	+	Hom Allele 1
	GE13.50.7	4+	+	Biallelic
	GE13.50.8	4+	+	Hom Allele 1
	GE13.50.9	4+	+	Biallelic
	GE13.50.10	4+	+	Hom Allele 2
	GE13.50.11	4+	+	Hom Allele 1
	GE13.50.12	4+	+	Biallelic
	GE13.50.13	4+	+	Biallelic
	GE13.50.14	4+	+	Biallelic
	GE13.50.15	4+	+	Hom Allele 2
	GE13.50.16	4+	+	Hom Allele 1
	GE13.50.17	4+	+	Hom Allele 1
	GE13.50.18	4+	+	Biallelic
	GE13.50.19	4+	+	Hom Allele 2
	GE13.50.20	4+	+	Biallelic
	GE13.50.21	4+	+	Hom Allele 1
	GE13.50.23	4+	+	Biallelic
	GE13.50.24	4+	+	Biallelic

## Sheet: T2 Segregation
	Plant	Copy number	Cas9 presence	Edit status
	GE1.2.6.1	4+	+	Hom
	GE1.2.6.2	4+	+	Hom
	GE1.2.6.3	4+	+	Hom
	GE1.2.6.4	4+	+	Hom
	GE1.2.6.5	4+	+	Hom
	GE1.2.6.6	4+	+	Hom
	GE1.2.6.7	4+	+	Hom
	GE1.2.6.8	4+	+	Hom
	GE1.2.6.9	4+	+	Hom
	GE1.2.6.10	4+	+	Hom
	GE1.2.6.11	4+	+	Hom
	GE1.2.6.12	4+	+	Hom
	GE1.2.6.13	4+	+	Hom
	GE1.2.6.14	4+	+	Hom
	GE1.2.6.15	4+	+	Hom
	GE1.2.6.16	4+	+	Hom
	GE1-31-5-1	4+	+	Hom
	GE1-31-5-2	4+	+	Hom
	GE1-31-5-3	4+	+	Hom
	GE1-31-5-4	4+	+	Hom
	GE1-31-5-5	4+	+	Hom
	GE1-31-5-7	4+	+	Hom
	GE1-31-5-8	4+	+	Hom
	GE1-31-5-9	4+	+	Hom
	GE1-31-5-10	4+	+	Hom
	GE1-31-5-11	4+	+	Hom
	GE1-31-5-12	4+	+	Hom
	GE1-31-5-13	4+	+	Hom
	GE1-31-5-14	4+	+	Hom
	GE1-31-5-15	4+	+	Hom
	GE1-31-5-16	4+	+	Hom
	GE1-31-5-17	4+	+	Hom
	GE1-31-5-18	4+	+	Hom
	GE1-31-5-19	4+	+	Hom
	GE1-31-5-20	4+	+	Hom
	GE1-31-5-21	4+	+	Hom
	GE1-31-5-22	4+	+	Hom
	GE1-31-5-23	4+	+	Hom
	GE1-31-5-24	4+	+	Hom
	GE7-5-1-1	0	-	Hom
	GE7-5-1-2	0	+	Hom
	GE7-5-1-3	0	+	Hom
	GE7-5-1-4	0	+	Hom
	GE7-5-1-5	0	-	Hom
	GE7-5-1-6	0	+	Hom
	GE7-5-1-8	0	+	Hom
	GE7-5-1-9	0	+	Hom
	GE7-5-1-10	0	+	Hom
	GE7-5-1-11	0	+	Hom
	GE7-5-1-12	0	+	Hom
	GE7-5-1-13	0	+	Hom
	GE7-5-1-14	0	+	Hom
	GE7-5-1-15	0	-	Hom
	GE7-5-1-16	0	+	Hom
	GE7-5-1-17	0	+	Hom
	GE7-5-1-18	0	-	Hom
	GE7-5-1-19	0	+	Hom
	GE7-5-1-20	0	+	Hom
	GE7-5-1-22	0	+	Hom
	GE7-5-1-23	0	+	Hom
	GE7-5-1-25	0	+	Hom
	GE7-5-1-26	0	+	Hom
	GE7-5-1-27	0	+	Hom
	GE7-5-1-28	0	+	Hom
	GE7-5-1-29	0	+	Hom
	GE7-5-1-30	0	+	Hom
	GE7-5-1-31	0	+	Hom
	GE7-5-1-32	0	+	Hom
	GE7-5-1-33	0	+	Hom
	GE7-5-1-34	0	+	Hom
	GE7-5-1-35	0	+	Hom
	GE7-5-1-36	0	+	Hom
	GE7-5-1-37	0	+	Hom
	GE7-5-1-38	0	-	Hom
	GE7-5-1-39	0	+	Hom
	GE7-5-1-40	0	+	Hom
	GE7-5-12-1	?	+	Hom
	GE7-5-12-2	1	+	Hom
	GE7-5-12-3	1 or 2	+	Hom
	GE7-5-12-4	1 or 2	+	Hom
	GE7-5-12-5	1 or 2	+	Hom
	GE7-5-12-6	1	+	Hom
	GE7-5-12-7	1	+	Hom
	GE7-5-12-11	2	+	Hom
	GE7-5-12-12	1 or 2	+	Hom
	GE7-5-12-13	2 or 3	+	Hom
	GE7-5-12-14	0	-	Hom
	GE7-5-12-15	2	+	Hom
	GE7-5-12-16	2	+	Hom
	GE7-5-12-17	2	+	Hom
	GE7-5-12-18	1 or 2	+	Hom
	GE7-5-12-19	3 or 4	+	Hom
	GE7-5-12-20	4	+	Hom
	GE7-5-12-21	1	+	Hom
	GE7-5-12-22	1 or 3	+	Hom
	GE7-5-12-23	1	-	Hom
